# Supplementary material for: Characterization of Two Novel Insect-Specific Viruses Discovered in the Green Leafhopper, Cicadella viridis
Source: Insects. 2022 Apr 12;13(4):378. doi: 10.3390/insects13040378 (PMC9032321; doi:10.3390/insects13040378)
Supplement: Supplementary file 1 [file insects-13-00378-s001.zip]

Archive with 3 entries (3 files):
- Figure S1&2.pdf
- Table S1 Primers used in this study.pdf
- Table S2 BLASTX results of 674 contigs against the entire NCBI databases.xlsx
