# Supplementary material for: Characterization of Two Novel Insect-Specific Viruses Discovered in the Green Leafhopper, Cicadella viridis
Source: Insects. 2022 Apr 12;13(4):378. doi: 10.3390/insects13040378 (PMC9032321; doi:10.3390/insects13040378)
Supplement: Supplementary file 1 [file insects-13-00378-s001.zip › Table S2 BLASTX results of 674 contigs against the entire NCBI databases.xlsx]

## Sheet: Table S2
Table S2 BLASTX results of 674 contigs against the entire NCBI databases
Sequence Name	Sequence Length	NCBI_description	Top Hit Taxonomy Name	Blast Top Hit E-Value
TRINITY_DN162_c0_g1_i4	14410	hypothetical protein LSTR_LSTR001879	Laodelphax striatellus	0
TRINITY_DN3742_c1_g1_i9	13933	choline dehydrogenase 7	Homalodisca vitripennis	0
TRINITY_DN3037_c0_g1_i9	13714	LOW QUALITY PROTEIN: baculoviral IAP repeat-containing protein 6-like	Homalodisca vitripennis	0
TRINITY_DN597_c0_g1_i12	12321	ankyrin-2-like isoform X10	Cimex lectularius	0
TRINITY_DN1749_c0_g1_i4	11668	1ab	Wuhan insect virus 19	2e-126
TRINITY_DN6815_c0_g1_i2	11421	laminin subunit alpha	Homalodisca vitripennis	0
TRINITY_DN5253_c0_g1_i6	11222	tyrosine-protein phosphatase Lar isoform X4	Homalodisca vitripennis	0
TRINITY_DN1898_c0_g2_i7	11056	tyrosine-protein kinase Src42A	Cimex lectularius	0
TRINITY_DN12829_c0_g1_i3	10814	E3 ubiquitin-protein ligase HERC2	Homalodisca vitripennis	0
TRINITY_DN3079_c0_g1_i3	9730	insulin-like peptide receptor isoform X3	Homalodisca vitripennis	0
TRINITY_DN600_c0_g1_i1	9604	polyprotein	Iflaviridae sp.	0
TRINITY_DN3884_c0_g1_i11	9702	serine/threonine-protein kinase WNK1-like isoform X4	Homalodisca vitripennis	0
TRINITY_DN4640_c0_g1_i6	9493	unnamed protein product, partial	Nesidiocoris tenuis	0
TRINITY_DN2054_c0_g1_i15	8709	LOW QUALITY PROTEIN: probable E3 ubiquitin-protein ligase HERC1	Homalodisca vitripennis	0
TRINITY_DN3036_c0_g1_i5	8699	eIF-2-alpha kinase activator GCN1-like	Homalodisca vitripennis	0
TRINITY_DN6268_c0_g1_i1	8453	receptor-type guanylate cyclase Gyc76C-like isoform X4	Homalodisca vitripennis	0
TRINITY_DN2245_c0_g2_i1	8175	mucin-17-like isoform X3	Homalodisca vitripennis	0
TRINITY_DN617_c0_g1_i6	8042	uncharacterized protein LOC103519163	Diaphorina citri	0
TRINITY_DN1955_c0_g1_i11	7994	ankyrin repeat domain-containing protein 17-like isoform X7	Homalodisca vitripennis	0
TRINITY_DN53_c0_g1_i15	7946	phospholipid-transporting ATPase ABCA1-like isoform X1	Homalodisca vitripennis	0
TRINITY_DN15315_c0_g1_i8	7907	plasma membrane calcium-transporting ATPase 2 isoform X5	Homalodisca vitripennis	0
TRINITY_DN5265_c1_g1_i1	7645	hypothetical protein J6590_108322	Homalodisca vitripennis	0
TRINITY_DN2613_c0_g1_i7	7628	laminin subunit beta-1 isoform X1	Homalodisca vitripennis	0
TRINITY_DN9296_c1_g1_i7	7497	semaphorin-2A	Homalodisca vitripennis	0
TRINITY_DN8297_c0_g2_i4	7271	endothelin-converting enzyme homolog isoform X2	Homalodisca vitripennis	0
TRINITY_DN7326_c0_g1_i6	7265	kinesin-like protein Klp98A	Homalodisca vitripennis	0
TRINITY_DN1768_c1_g1_i13	7035	LOW QUALITY PROTEIN: cyclin-dependent kinase 17-like	Homalodisca vitripennis	0
TRINITY_DN8382_c0_g1_i5	7031	receptor-type tyrosine-protein phosphatase N2	Homalodisca vitripennis	0
TRINITY_DN3243_c0_g1_i1	6917	LOW QUALITY PROTEIN: CAD protein-like	Homalodisca vitripennis	0
TRINITY_DN1700_c0_g1_i4	6849	E1 ubiquitin-activating protein	Homalodisca vitripennis	0
TRINITY_DN7619_c0_g2_i5	6831	ras-related protein Rab-3 isoform X2	Homalodisca vitripennis	2.2e-146
TRINITY_DN1947_c0_g1_i8	6808	acidic mammalian chitinase-like isoform X1	Homalodisca vitripennis	0
TRINITY_DN5376_c0_g2_i1	6797	activating signal cointegrator 1 complex subunit 3-like	Homalodisca vitripennis	0
TRINITY_DN4941_c0_g3_i3	6773	tyrosine-protein phosphatase non-receptor type 4-like	Homalodisca vitripennis	0
TRINITY_DN4128_c0_g1_i1	6654	putative U5 small nuclear ribonucleoprotein 200 kDa helicase	Homalodisca vitripennis	0
TRINITY_DN15284_c0_g1_i2	6615	alpha/beta hydrolase domain-containing protein 17B	Homalodisca vitripennis	6.2e-178
TRINITY_DN1650_c0_g1_i1	6596	collagen alpha-1(IV) chain	Homalodisca vitripennis	0
TRINITY_DN3578_c0_g1_i7	6578	protein antigen binding	Homalodisca vitripennis	0
TRINITY_DN1864_c0_g1_i3	6497	casein kinase I isoform X4	Homalodisca vitripennis	0
TRINITY_DN4080_c0_g1_i8	6301	DNA-directed RNA polymerase II subunit RPB1	Homalodisca vitripennis	0
TRINITY_DN1554_c0_g1_i4	6273	uncharacterized protein LOC124359347 isoform X1	Homalodisca vitripennis	0
TRINITY_DN3702_c0_g1_i6	6226	LOW QUALITY PROTEIN: calcium-transporting ATPase type 2C member 1-like	Homalodisca vitripennis	0
TRINITY_DN1239_c0_g1_i9	6163	hypothetical protein JYU34_019852	Plutella xylostella	6.3e-158
TRINITY_DN7753_c0_g1_i7	6126	ankyrin repeat and ELMO domain-containing protein D-like isoform X5	Homalodisca vitripennis	4.7e-159
TRINITY_DN8607_c0_g1_i2	6114	hypothetical protein J6590_108812	Homalodisca vitripennis	0
TRINITY_DN4721_c0_g1_i1	6103	collagen alpha-5(IV) chain	Homalodisca vitripennis	0
TRINITY_DN5345_c0_g1_i1	6077	ras-like protein 2	Homalodisca vitripennis	2.8e-119
TRINITY_DN1109_c0_g1_i8	6070	hypothetical protein LSTR_LSTR003212	Laodelphax striatellus	0
TRINITY_DN4407_c0_g1_i3	6037	tyrosine-protein phosphatase 10D isoform X3	Homalodisca vitripennis	0
TRINITY_DN3447_c0_g1_i6	6035	tyrosine-protein kinase Abl isoform X3	Homalodisca vitripennis	0
TRINITY_DN2033_c0_g1_i8	6019	serine/threonine-protein kinase mig-15 isoform X5	Homalodisca vitripennis	0
TRINITY_DN6191_c0_g1_i1	5952	serine/threonine-protein kinase OSR1 isoform X2	Homalodisca vitripennis	0
TRINITY_DN181_c0_g1_i6	5893	hypothetical protein B7P43_G15311	Cryptotermes secundus	0
TRINITY_DN9482_c0_g1_i2	5893	LOW QUALITY PROTEIN: phosphoribosylformylglycinamidine synthase-like	Homalodisca vitripennis	0
TRINITY_DN4110_c0_g1_i5	5878	epidermal growth factor receptor	Homalodisca vitripennis	0
TRINITY_DN12502_c0_g1_i3	5851	activated Cdc42 kinase-like isoform X3	Homalodisca vitripennis	0
TRINITY_DN2100_c1_g2_i4	5764	receptor-type tyrosine-protein phosphatase kappa isoform X4	Nilaparvata lugens	0
TRINITY_DN565_c0_g1_i8	5754	serine/threonine-protein phosphatase 2B catalytic subunit 3	Cryptotermes secundus	0
TRINITY_DN4901_c0_g1_i6	5742	laminin subunit gamma-1 isoform X1	Homalodisca vitripennis	0
TRINITY_DN853_c0_g1_i6	5722	death-associated inhibitor of apoptosis 1 isoform X1	Homalodisca vitripennis	0
TRINITY_DN6914_c0_g1_i10	5687	LOW QUALITY PROTEIN: kinesin heavy chain-like	Homalodisca vitripennis	0
TRINITY_DN16553_c0_g1_i1	5675	kelch-like protein 26	Homalodisca vitripennis	0
TRINITY_DN8302_c0_g1_i2	5631	kinase D-interacting substrate of 220 kDa B isoform X2	Homalodisca vitripennis	0
TRINITY_DN9519_c0_g1_i2	5584	kinesin-like protein unc-104 isoform X13	Homalodisca vitripennis	0
TRINITY_DN2018_c0_g1_i6	5538	mitogen-activated protein kinase kinase kinase kinase 3 isoform X10	Homalodisca vitripennis	0
TRINITY_DN1310_c0_g1_i2	5526	carbonic anhydrase 2-like	Homalodisca vitripennis	0
TRINITY_DN4435_c0_g2_i1	5507	DNA topoisomerase 2-beta	Homalodisca vitripennis	0
TRINITY_DN345_c0_g1_i1	5491	ribosomal protein S6 kinase beta-2-like isoform X1	Homalodisca vitripennis	0
TRINITY_DN9916_c0_g2_i3	5474	hypothetical protein J6590_041571	Homalodisca vitripennis	0
TRINITY_DN2123_c0_g1_i3	5473	ras-related protein Rac1 isoform X4	Homalodisca vitripennis	3.9e-112
TRINITY_DN7224_c0_g1_i1	5444	DNA (cytosine-5)-methyltransferase 1-like	Homalodisca vitripennis	0
TRINITY_DN2471_c0_g1_i12	5421	calcium/calmodulin-dependent protein kinase type II alpha chain isoform X22	Homalodisca vitripennis	0
TRINITY_DN7343_c0_g1_i1	5413	DNA-directed RNA polymerase I subunit RPA1	Homalodisca vitripennis	0
TRINITY_DN8974_c0_g1_i2	5410	mitogen-activated protein kinase 1	Homalodisca vitripennis	0
TRINITY_DN23182_c0_g1_i5	5392	hypothetical protein B7P43_G12465	Cryptotermes secundus	0
TRINITY_DN3906_c0_g1_i3	5316	Canalicular multispecific organic anion transporter 1	Homalodisca vitripennis	0
TRINITY_DN8089_c0_g1_i10	5272	focal adhesion kinase 1 isoform X4	Homalodisca vitripennis	0
TRINITY_DN1648_c0_g1_i8	5237	hypothetical protein	Apolygus lucorum	0
TRINITY_DN6488_c0_g1_i4	5194	ras-related C3 botulinum toxin substrate 1-like	Homalodisca vitripennis	1.9e-126
TRINITY_DN1839_c0_g2_i1	5148	ATP-binding cassette sub-family C member 3-like isoform X1	Homalodisca vitripennis	0
TRINITY_DN5924_c0_g1_i3	5106	putative RNA-directed DNA polymerase from transposon BS	Araneus ventricosus	4.8e-176
TRINITY_DN3947_c0_g1_i4	5105	ATP-dependent helicase brm	Homalodisca vitripennis	0
TRINITY_DN4775_c0_g1_i2	5103	adenylosuccinate synthetase	Homalodisca vitripennis	0
TRINITY_DN5907_c0_g1_i7	5059	venom carboxylesterase-6-like	Homalodisca vitripennis	0
TRINITY_DN6793_c0_g1_i1	5044	ATP-dependent RNA helicase DDX42	Homalodisca vitripennis	0
TRINITY_DN5667_c0_g2_i1	5038	ankyrin repeat domain-containing protein 50 isoform X1	Homalodisca vitripennis	0
TRINITY_DN21323_c0_g1_i1	5028	probable ATP-dependent RNA helicase spindle-E	Homalodisca vitripennis	0
TRINITY_DN12755_c0_g1_i1	5024	phosphatidylinositol 4,5-bisphosphate 3-kinase catalytic subunit delta isoform	Homalodisca vitripennis	0
TRINITY_DN3060_c0_g1_i1	5011	glutamine--fructose-6-phosphate aminotransferase	Homalodisca vitripennis	0
TRINITY_DN9065_c0_g1_i1	4984	protein white	Nilaparvata lugens	0
TRINITY_DN1919_c0_g1_i1	4968	hypothetical protein J6590_077319	Homalodisca vitripennis	0
TRINITY_DN103_c0_g1_i5	4968	sodium/potassium-transporting ATPase subunit alpha isoform X1	Halyomorpha halys	0
TRINITY_DN5109_c0_g1_i6	4961	Canalicular multispecific organic anion transporter 1	Homalodisca vitripennis	0
TRINITY_DN4401_c0_g2_i4	4960	serine/threonine-protein kinase 10 isoform X2	Halyomorpha halys	0
TRINITY_DN4236_c0_g1_i4	4951	sushi, von Willebrand factor type A, EGF and pentraxin domain-containing protein 1 isoform X2	Halyomorpha halys	0
TRINITY_DN6768_c0_g2_i1	4949	hypothetical protein J6590_053468	Homalodisca vitripennis	0
TRINITY_DN7245_c0_g1_i6	4934	hypothetical protein J6590_032632	Homalodisca vitripennis	0
TRINITY_DN13633_c0_g1_i6	4927	hypothetical protein LSTR_LSTR004581	Laodelphax striatellus	0
TRINITY_DN12079_c0_g1_i1	4921	mitogen-activated protein kinase kinase kinase 4	Nilaparvata lugens	0
TRINITY_DN28074_c0_g1_i2	4914	chromatin-remodeling ATPase INO80	Nilaparvata lugens	0
TRINITY_DN2212_c0_g1_i1	4905	hypothetical protein LSTR_LSTR006433	Laodelphax striatellus	0
TRINITY_DN3167_c0_g1_i10	4869	fatty acid elongase	Nilaparvata lugens	0
TRINITY_DN16001_c0_g1_i2	4850	transcriptional regulator	Homalodisca vitripennis	0
TRINITY_DN27512_c0_g1_i1	4850	unnamed protein product	Timema monikensis	0
TRINITY_DN2532_c0_g1_i4	4831	hypothetical protein C0J52_08013	Blattella germanica	0
TRINITY_DN3009_c0_g1_i1	4827	Protein phosphatase 1G	Homalodisca vitripennis	1.1e-96
TRINITY_DN3044_c0_g3_i1	4820	gag-pol polyprotein	Lasius niger	0
TRINITY_DN4691_c3_g1_i2	4812	DNA topoisomerase I, mitochondrial	Venturia canescens	0
TRINITY_DN2605_c0_g1_i2	4809	5'-AMP-activated protein kinase catalytic subunit alpha-2 isoform X4	Cryptotermes secundus	0
TRINITY_DN6229_c0_g1_i2	4789	ATP-binding cassette transporter sub-family C member 4 isoform 2	Laodelphax striatellus	0
TRINITY_DN145_c0_g1_i14	4786	MAP/microtubule affinity-regulating kinase 3 isoform X8	Nilaparvata lugens	0
TRINITY_DN48274_c0_g1_i1	4772	serine/threonine-protein phosphatase 6 regulatory ankyrin repeat subunit A isoform X2	Cryptotermes secundus	0
TRINITY_DN1331_c0_g2_i3	4730	influenza virus NS1A-binding protein homolog A-like isoform X1	Zootermopsis nevadensis	0
TRINITY_DN143_c1_g5_i1	4706	Katanin p60 ATPase-containing subunit A1	Homalodisca vitripennis	0
TRINITY_DN3690_c0_g1_i7	4694	hypothetical protein J6590_047205	Homalodisca vitripennis	0
TRINITY_DN4783_c0_g1_i10	4680	procollagen-lysine,2-oxoglutarate 5-dioxygenase 3 isoform X4	Zootermopsis nevadensis	0
TRINITY_DN941_c0_g1_i5	4662	PREDICTED: uncharacterized protein LOC105148838 isoform X4	Acromyrmex echinatior	0
TRINITY_DN6831_c0_g1_i1	4639	hypothetical protein J6590_029115	Homalodisca vitripennis	0
TRINITY_DN2305_c0_g1_i2	4633	(E3-independent) E2 ubiquitin-conjugating enzyme UBE2O	Trichogramma pretiosum	0
TRINITY_DN4241_c1_g1_i1	4622	Serine/threonine-protein kinase TAO1	Homalodisca vitripennis	0
TRINITY_DN2776_c0_g1_i5	4617	DNA excision repair protein ERCC-6	Homalodisca vitripennis	0
TRINITY_DN10975_c0_g1_i2	4589	probable multidrug resistance-associated protein lethal(2)03659 isoform X1	Aphis gossypii	0
TRINITY_DN11968_c0_g1_i1	4581	putative ATP-dependent RNA helicase DHX57	Halyomorpha halys	0
TRINITY_DN5260_c0_g1_i7	4575	PREDICTED: vascular endothelial growth factor receptor 1 isoform X1	Diuraphis noxia	0
TRINITY_DN3527_c0_g1_i3	4574	Stress-activated protein kinase JNK	Cryptotermes secundus	0
TRINITY_DN3491_c0_g2_i1	4566	hypothetical protein	Apolygus lucorum	0
TRINITY_DN4480_c0_g1_i11	4561	hypothetical protein J6590_038080	Homalodisca vitripennis	9.4e-123
TRINITY_DN3151_c0_g1_i8	4560	Cyclin-dependent kinase 12	Homalodisca vitripennis	0
TRINITY_DN6162_c0_g1_i2	4513	serine/threonine-protein phosphatase 5	Periplaneta americana	0
TRINITY_DN8286_c0_g1_i3	4511	serine/threonine-protein kinase N isoform X2	Nilaparvata lugens	0
TRINITY_DN2941_c0_g1_i3	4496	hypothetical protein J6590_049933	Homalodisca vitripennis	0
TRINITY_DN7082_c0_g1_i1	4474	hypothetical protein LSTR_LSTR002624	Laodelphax striatellus	0
TRINITY_DN24681_c0_g1_i1	4464	uncharacterized protein LOC122856353	Aphidius gifuensis	1.5e-144
TRINITY_DN13683_c0_g1_i1	4444	venus kinase receptor	Schistocerca gregaria	0
TRINITY_DN16569_c1_g1_i4	4432	PREDICTED: casein kinase II subunit alpha isoform X1	Vollenhovia emeryi	0
TRINITY_DN9684_c0_g1_i1	4428	death-associated protein kinase 1 isoform X1	Halyomorpha halys	0
TRINITY_DN1450_c0_g1_i7	4422	uncharacterized protein K02A2.6-like	Xenopus tropicalis	0
TRINITY_DN6876_c1_g1_i2	4420	uncharacterized protein LOC111056713	Nilaparvata lugens	0
TRINITY_DN4976_c0_g1_i2	4412	hypothetical protein LSTR_LSTR006376	Laodelphax striatellus	0
TRINITY_DN3917_c0_g1_i1	4403	hypothetical protein J6590_010648	Homalodisca vitripennis	0
TRINITY_DN1317_c0_g1_i3	4385	hypothetical protein J6590_096388	Homalodisca vitripennis	0
TRINITY_DN9287_c0_g1_i2	4350	CTP synthase 1	Homalodisca vitripennis	0
TRINITY_DN1209_c0_g1_i1	4343	glycogen synthase kinase-3 beta isoform X2	Cryptotermes secundus	0
TRINITY_DN1360_c0_g1_i11	4332	unnamed protein product	Nesidiocoris tenuis	0
TRINITY_DN486_c0_g1_i9	4326	hypothetical protein J6590_020530	Homalodisca vitripennis	6.2e-150
TRINITY_DN6515_c0_g1_i2	4294	hypothetical protein GE061_012380	Apolygus lucorum	0
TRINITY_DN1736_c0_g1_i5	4289	DDE-type integrase/transposase/recombinase	Gammaproteobacteria bacterium	0
TRINITY_DN1210_c0_g1_i5	4266	Innexin inx2	Homalodisca vitripennis	0
TRINITY_DN5320_c0_g2_i3	4265	serine/threonine-protein kinase tricornered isoform X3	Chrysoperla carnea	0
TRINITY_DN13534_c0_g2_i2	4264	hypothetical protein LSTR_LSTR001520	Laodelphax striatellus	0
TRINITY_DN9257_c0_g1_i1	4261	LOW QUALITY PROTEIN: DNA-directed RNA polymerase III subunit RPC1	Nilaparvata lugens	0
TRINITY_DN9053_c0_g1_i1	4223	DNA-directed RNA polymerase III subunit RPC2	Homalodisca vitripennis	0
TRINITY_DN25421_c0_g1_i7	4203	hypothetical protein TcasGA2_TC031778	Tribolium castaneum	0
TRINITY_DN6725_c0_g1_i5	4161	unnamed protein product	Timema shepardi	0
TRINITY_DN3476_c0_g1_i4	4153	semaphorin receptor binding	Homalodisca vitripennis	0
TRINITY_DN1293_c0_g1_i9	4149	UDP-glucuronosyltransferase 1-1	Homalodisca vitripennis	0
TRINITY_DN6578_c2_g1_i1	4133	hypothetical protein FOCC_FOCC013760	Frankliniella occidentalis	0
TRINITY_DN7212_c0_g1_i1	4124	DEAD (Asp-Glu-Ala-Asp) box polypeptide 20	Homalodisca vitripennis	6.1e-166
TRINITY_DN4345_c0_g1_i2	4110	ATP-binding cassette sub- F member 1	Homalodisca vitripennis	0
TRINITY_DN305_c0_g1_i11	4108	hypothetical protein J6590_053045	Homalodisca vitripennis	0
TRINITY_DN6571_c0_g1_i1	4096	unnamed protein product	Timema douglasi	0
TRINITY_DN2275_c0_g1_i9	4096	valine--tRNA ligase isoform X2	Frankliniella occidentalis	0
TRINITY_DN4219_c0_g1_i2	4086	ATP-binding cassette sub-family G member 4 isoform X2	Cimex lectularius	0
TRINITY_DN569_c0_g1_i2	4061	putative ATP-dependent RNA helicase ddx6	Homalodisca vitripennis	0
TRINITY_DN2821_c0_g1_i3	4056	Kinesin-like protein kif21b	Homalodisca vitripennis	0
TRINITY_DN4170_c0_g1_i8	4055	Protein tanc2	Homalodisca vitripennis	0
TRINITY_DN1769_c0_g1_i3	4046	probable E3 ubiquitin-protein ligase HERC4 isoform X1	Nilaparvata lugens	0
TRINITY_DN14324_c0_g2_i1	4034	hypothetical protein LSTR_LSTR002497	Laodelphax striatellus	0
TRINITY_DN16161_c0_g1_i1	4008	ribonucleoside-diphosphate reductase large subunit	Nilaparvata lugens	0
TRINITY_DN1996_c0_g1_i5	4001	hypothetical protein J6590_006514	Homalodisca vitripennis	0
TRINITY_DN2093_c0_g1_i5	3990	5'-3' exoribonuclease 1 isoform X1	Homalodisca vitripennis	0
TRINITY_DN2624_c0_g1_i1	3989	cyclin-dependent kinase 9	Homalodisca vitripennis	0
TRINITY_DN1814_c0_g1_i1	3987	tribbles homolog 2	Homalodisca vitripennis	0
TRINITY_DN13295_c0_g1_i2	3979	Myosin-IIIa	Homalodisca vitripennis	0
TRINITY_DN5241_c0_g3_i3	3976	hypothetical protein AGLY_007555	Aphis glycines	0
TRINITY_DN14449_c1_g1_i1	3973	adenosylhomocysteinase-like 1 isoform X3	Homalodisca vitripennis	0
TRINITY_DN1896_c0_g1_i4	3949	cGMP-dependent protein kinase, isozyme 2 forms cD4/T1/T3A/T3B isoform X5	Homalodisca vitripennis	0
TRINITY_DN8825_c0_g1_i2	3948	pre-mRNA-splicing factor ATP-dependent RNA helicase PRP16-like	Homalodisca vitripennis	0
TRINITY_DN4403_c0_g1_i1	3946	DNA-directed RNA polymerase II subunit RPB2	Homalodisca vitripennis	0
TRINITY_DN1031_c0_g1_i3	3870	ubiquitin carboxyl-terminal hydrolase 2-like isoform X1	Homalodisca vitripennis	0
TRINITY_DN9004_c0_g1_i2	3858	ATP-dependent RNA helicase A isoform X2	Homalodisca vitripennis	0
TRINITY_DN8940_c0_g1_i3	3851	rabankyrin-5 isoform X1	Homalodisca vitripennis	0
TRINITY_DN7338_c0_g1_i4	3843	ATP-dependent RNA helicase dhx37	Homalodisca vitripennis	0
TRINITY_DN4964_c0_g1_i2	3842	mitogen-activated protein kinase kinase kinase 15 isoform X1	Homalodisca vitripennis	0
TRINITY_DN6436_c0_g1_i1	3838	LOW QUALITY PROTEIN: isoleucine--tRNA ligase, cytoplasmic-like	Homalodisca vitripennis	0
TRINITY_DN366_c0_g1_i1	3833	serine/threonine-protein phosphatase PP1-beta catalytic subunit	Homalodisca vitripennis	0
TRINITY_DN6728_c1_g1_i4	3826	PREDICTED: ATPase family AAA domain-containing protein 2-like isoform X2	Bemisia tabaci	0
TRINITY_DN1510_c0_g1_i4	3823	hypothetical protein J6590_015908	Homalodisca vitripennis	0
TRINITY_DN7069_c0_g1_i2	3823	hypothetical protein Cfor_12182	Coptotermes formosanus	0
TRINITY_DN21799_c0_g1_i1	3808	neurotactin-like	Homalodisca vitripennis	0
TRINITY_DN686_c0_g1_i7	3806	trypsin-1-like	Homalodisca vitripennis	6.7e-143
TRINITY_DN20381_c0_g1_i1	3804	poly	Nilaparvata lugens	0
TRINITY_DN908_c0_g2_i1	3801	ras-related protein Rab-14	Halyomorpha halys	2.4e-123
TRINITY_DN13140_c0_g1_i2	3801	phosphopantothenate--cysteine ligase	Homalodisca vitripennis	2e-167
TRINITY_DN8632_c0_g1_i1	3798	ATP-dependent DNA helicase Q5-like	Homalodisca vitripennis	0
TRINITY_DN1725_c0_g1_i3	3796	UDP-glycosyltransferase UGT4-like	Homalodisca vitripennis	0
TRINITY_DN693_c0_g1_i4	3790	hypoxia up-regulated protein 1 isoform X1	Homalodisca vitripennis	0
TRINITY_DN5930_c0_g1_i1	3780	ATP-dependent zinc metalloprotease YME1L-like isoform X1	Homalodisca vitripennis	0
TRINITY_DN6343_c0_g1_i8	3757	ATP-binding cassette subfamily G member 4-like isoform X1	Homalodisca vitripennis	0
TRINITY_DN9231_c0_g1_i1	3757	DNA replication licensing factor Mcm2	Homalodisca vitripennis	0
TRINITY_DN4787_c0_g1_i5	3719	B-cell lymphoma 3 protein	Homalodisca vitripennis	0
TRINITY_DN15324_c0_g1_i8	3713	hypothetical protein JTB14_035793	Gonioctena quinquepunctata	5.6e-63
TRINITY_DN7756_c1_g1_i3	3713	LOW QUALITY PROTEIN: uncharacterized protein LOC124358293	Homalodisca vitripennis	0
TRINITY_DN1266_c0_g1_i1	3693	conserved hypothetical protein	Glyptapanteles flavicoxis	0
TRINITY_DN12150_c0_g1_i1	3687	SRSF protein kinase 3-like isoform X1	Homalodisca vitripennis	0
TRINITY_DN1587_c0_g1_i4	3675	hypothetical protein J6590_003911	Homalodisca vitripennis	0
TRINITY_DN1621_c0_g1_i1	3672	DNA replication licensing factor Mcm5	Homalodisca vitripennis	0
TRINITY_DN7605_c0_g1_i3	3671	tyrosine-protein kinase Shark	Homalodisca vitripennis	0
TRINITY_DN4881_c0_g1_i3	3665	kinesin-like protein KIF3B isoform X1	Homalodisca vitripennis	0
TRINITY_DN12193_c0_g1_i1	3661	glycosyltransferase 25 family member	Homalodisca vitripennis	0
TRINITY_DN745_c0_g1_i2	3659	hypothetical protein J6590_021205	Homalodisca vitripennis	0
TRINITY_DN15489_c0_g1_i1	3649	uncharacterized protein LOC124363032 isoform X1	Homalodisca vitripennis	0
TRINITY_DN1243_c0_g1_i2	3635	5-aminolevulinate synthase, nonspecific, mitochondrial-like isoform X1	Homalodisca vitripennis	0
TRINITY_DN8980_c0_g1_i1	3626	LOW QUALITY PROTEIN: activated Cdc42 kinase Ack	Homalodisca vitripennis	0
TRINITY_DN7652_c0_g1_i3	3612	inactive tyrosine-protein kinase transmembrane receptor ROR1-like isoform X2	Homalodisca vitripennis	0
TRINITY_DN5604_c0_g2_i5	3610	DIS3-like exonuclease 2	Homalodisca vitripennis	0
TRINITY_DN11423_c0_g2_i1	3605	multidrug resistance-associated protein 1-like	Homalodisca vitripennis	0
TRINITY_DN14348_c1_g1_i1	3586	DNA-directed RNA polymerase I subunit RPA2	Homalodisca vitripennis	0
TRINITY_DN3393_c0_g1_i8	3570	probable ATP-dependent RNA helicase DDX46 isoform X1	Homalodisca vitripennis	0
TRINITY_DN17547_c0_g2_i2	3563	neprilysin-4-like	Homalodisca vitripennis	0
TRINITY_DN3225_c0_g1_i5	3562	choline dehydrogenase 5	Homalodisca vitripennis	0
TRINITY_DN4522_c0_g1_i2	3553	serine proteinase stubble isoform X2	Homalodisca vitripennis	0
TRINITY_DN3524_c0_g1_i3	3551	Tyrosine--tRNA ligase, cytoplasmic	Homalodisca vitripennis	0
TRINITY_DN14145_c0_g1_i1	3550	kinesin-like protein KLP2 isoform X1	Homalodisca vitripennis	0
TRINITY_DN2486_c0_g1_i1	3548	LOW QUALITY PROTEIN: uncharacterized protein LOC124357947	Homalodisca vitripennis	0
TRINITY_DN9837_c0_g2_i2	3542	serine/threonine-protein kinase SIK2-like isoform X2	Homalodisca vitripennis	0
TRINITY_DN6177_c0_g1_i1	3542	dual specificity mitogen-activated protein kinase kinase 4 isoform X3	Homalodisca vitripennis	0
TRINITY_DN31592_c0_g1_i1	3539	ATP-dependent RNA helicase DDX3X isoform X3	Homalodisca vitripennis	0
TRINITY_DN4349_c0_g1_i9	3538	DNA ligase 4	Homalodisca vitripennis	0
TRINITY_DN1885_c0_g1_i3	3535	ras-related protein Rab-10	Homalodisca vitripennis	7e-120
TRINITY_DN7569_c0_g2_i2	3535	phosphatidylinositol 3-kinase catalytic subunit type 3-like	Homalodisca vitripennis	0
TRINITY_DN1132_c0_g1_i3	3533	tyrosine-protein phosphatase corkscrew isoform X5	Homalodisca vitripennis	0
TRINITY_DN7259_c0_g1_i2	3531	discoidin domain-containing receptor 2-like isoform X2	Homalodisca vitripennis	0
TRINITY_DN563_c2_g1_i1	3530	cryptochrome-1-like	Homalodisca vitripennis	0
TRINITY_DN11333_c0_g2_i2	3529	proto-oncogene tyrosine-protein kinase ROS-like isoform X1	Homalodisca vitripennis	0
TRINITY_DN3739_c0_g1_i2	3524	aminoacylase-1-like isoform X1	Homalodisca vitripennis	0
TRINITY_DN60093_c0_g1_i1	3517	ras-related protein Rab-2	Homalodisca vitripennis	1.7e-126
TRINITY_DN4425_c0_g1_i5	3515	SWI/SNF-related matrix-associated actin-dependent regulator of chromatin subfamily A containing DEAD/H box 1 homolog isoform X1	Homalodisca vitripennis	0
TRINITY_DN5148_c0_g1_i4	3509	kelch-like protein 5	Homalodisca vitripennis	0
TRINITY_DN4855_c0_g1_i2	3507	Ras- protein Rap-2c	Homalodisca vitripennis	5.4e-109
TRINITY_DN5094_c0_g1_i1	3495	Nrd1 complex RNA-binding subunit	Homalodisca vitripennis	0
TRINITY_DN6517_c0_g1_i2	3493	ATP-binding cassette sub-family G member 4-like	Homalodisca vitripennis	0
TRINITY_DN8229_c0_g1_i3	3487	probable ATP-dependent RNA helicase DHX34	Homalodisca vitripennis	0
TRINITY_DN9976_c0_g1_i1	3477	DNA polymerase delta catalytic subunit isoform X1	Homalodisca vitripennis	0
TRINITY_DN1347_c1_g1_i5	3475	chromosome-associated kinesin KIF4A	Homalodisca vitripennis	0
TRINITY_DN2595_c0_g1_i9	3468	tRNA ligase, variant 2	Homalodisca vitripennis	0
TRINITY_DN12002_c0_g1_i2	3465	valine--tRNA ligase-like	Homalodisca vitripennis	0
TRINITY_DN472_c0_g2_i1	3462	esterase FE4-like isoform X1	Homalodisca vitripennis	0
TRINITY_DN10833_c0_g1_i1	3457	uridine-cytidine kinase-like 1 isoform X5	Homalodisca vitripennis	0
TRINITY_DN1982_c0_g1_i3	3451	cyclin-dependent kinase 10	Homalodisca vitripennis	0
TRINITY_DN1656_c0_g1_i2	3449	putative 3-phosphoinositide-dependent protein kinase 2 isoform X5	Homalodisca vitripennis	0
TRINITY_DN1540_c0_g1_i1	3448	LOW QUALITY PROTEIN: insulin-degrading enzyme, partial	Homalodisca vitripennis	0
TRINITY_DN2938_c0_g1_i1	3447	unnamed protein product	Timema genevievae	0
TRINITY_DN14158_c0_g1_i2	3442	ephrin type-B receptor 1-B isoform X1	Homalodisca vitripennis	0
TRINITY_DN10329_c0_g1_i1	3424	serine/threonine-protein phosphatase alpha-2 isoform	Homalodisca vitripennis	0
TRINITY_DN1803_c0_g1_i2	3416	Peroxisome biosynthesis protein pex1	Homalodisca vitripennis	0
TRINITY_DN21929_c0_g1_i1	3400	LOW QUALITY PROTEIN: microtubule-associated serine/threonine-protein kinase 3	Homalodisca vitripennis	0
TRINITY_DN1938_c0_g1_i1	3394	glycine dehydrogenase (decarboxylating), mitochondrial	Homalodisca vitripennis	0
TRINITY_DN3093_c0_g1_i1	3394	inosine-5'-monophosphate dehydrogenase 2	Homalodisca vitripennis	0
TRINITY_DN5948_c0_g1_i2	3388	Membrane-bound transcription factor site-1 protease	Homalodisca vitripennis	0
TRINITY_DN583_c0_g1_i1	3385	Cytochrome P450 4C1	Homalodisca vitripennis	0
TRINITY_DN7936_c0_g1_i5	3377	kinesin-like protein KIF11 isoform X1	Homalodisca vitripennis	0
TRINITY_DN3806_c0_g1_i2	3369	uridine-cytidine kinase isoform X2	Homalodisca vitripennis	1.4e-163
TRINITY_DN10914_c0_g1_i1	3369	LOW QUALITY PROTEIN: E3 ubiquitin-protein ligase MIB1-like	Homalodisca vitripennis	0
TRINITY_DN1818_c0_g1_i4	3366	LOW QUALITY PROTEIN: spermatogenesis-associated protein 5-like protein 1	Homalodisca vitripennis	0
TRINITY_DN15425_c0_g3_i1	3361	exosome complex exonuclease RRP44	Homalodisca vitripennis	0
TRINITY_DN2502_c0_g1_i5	3357	ATP-binding cassette sub-family G member 4-like	Homalodisca vitripennis	0
TRINITY_DN20716_c0_g1_i1	3356	G-protein coupled receptor Mth2-like isoform X3	Homalodisca vitripennis	1.9e-144
TRINITY_DN1727_c0_g1_i6	3353	mitogen-activated protein kinase p38b isoform X1	Homalodisca vitripennis	0
TRINITY_DN242_c3_g1_i7	3351	atypical protein kinase C isoform X2	Cryptotermes secundus	0
TRINITY_DN503_c0_g1_i1	3340	hypothetical protein J6590_042784	Homalodisca vitripennis	0
TRINITY_DN2840_c0_g1_i2	3339	calcium/calmodulin-dependent protein kinase type II subunit delta-like isoform X3	Homalodisca vitripennis	0
TRINITY_DN12827_c0_g2_i1	3338	receptor-type tyrosine-protein phosphatase eta-like	Homalodisca vitripennis	0
TRINITY_DN15575_c0_g1_i1	3324	unnamed protein product, partial	Nesidiocoris tenuis	0
TRINITY_DN9812_c0_g1_i2	3323	probable chitinase 10	Homalodisca vitripennis	0
TRINITY_DN6168_c0_g1_i2	3321	neprilysin-4-like isoform X3	Homalodisca vitripennis	0
TRINITY_DN10407_c1_g2_i1	3316	serine/threonine-protein kinase grp	Homalodisca vitripennis	0
TRINITY_DN9966_c0_g1_i1	3304	exosome RNA helicase MTR4	Homalodisca vitripennis	0
TRINITY_DN11719_c0_g1_i2	3301	peroxidase-like	Homalodisca vitripennis	0
TRINITY_DN14885_c0_g1_i1	3300	neuroligin-2 isoform X1	Homalodisca vitripennis	0
TRINITY_DN10666_c0_g1_i2	3283	uncharacterized protein K02A2.6-like	Photinus pyralis	0
TRINITY_DN3242_c0_g1_i1	3267	elongation of very long chain fatty acids protein 4-like isoform X2	Homalodisca vitripennis	4e-148
TRINITY_DN15118_c0_g1_i1	3264	LOW QUALITY PROTEIN: DNA polymerase alpha catalytic subunit	Homalodisca vitripennis	0
TRINITY_DN190_c0_g3_i2	3263	transcription termination factor 2	Homalodisca vitripennis	0
TRINITY_DN6807_c0_g1_i1	3260	uncharacterized protein LOC124355484	Homalodisca vitripennis	0
TRINITY_DN6824_c0_g1_i3	3259	Serine/threonine-protein phosphatase 4 catalytic subunit	Homalodisca vitripennis	0
TRINITY_DN2350_c0_g1_i3	3250	tyrosine-protein phosphatase non-receptor type 23	Homalodisca vitripennis	0
TRINITY_DN3084_c0_g1_i2	3245	peptidyl-prolyl cis-trans isomerase G isoform X1	Homalodisca vitripennis	5.6e-91
TRINITY_DN9078_c0_g1_i2	3241	ubiquitin carboxyl-terminal hydrolase 3-like	Homalodisca vitripennis	0
TRINITY_DN16292_c0_g1_i1	3233	uncharacterized protein LOC120355898, partial	Nilaparvata lugens	4.5e-145
TRINITY_DN4060_c0_g2_i1	3232	unnamed protein product	Nesidiocoris tenuis	0
TRINITY_DN7879_c0_g1_i4	3226	cytosolic 10-formyltetrahydrofolate dehydrogenase	Homalodisca vitripennis	0
TRINITY_DN5779_c0_g1_i2	3218	LOW QUALITY PROTEIN: DNA repair and recombination protein RAD54B-like	Homalodisca vitripennis	0
TRINITY_DN259_c0_g1_i5	3209	casein kinase I isoform X2	Homalodisca vitripennis	0
TRINITY_DN1339_c0_g1_i8	3199	leukocyte elastase inhibitor-like isoform X8	Homalodisca vitripennis	0
TRINITY_DN15547_c0_g1_i2	3198	peptide methionine sulfoxide reductase MsrB isoform X2	Homalodisca vitripennis	1.2e-84
TRINITY_DN12963_c0_g5_i1	3195	LOW QUALITY PROTEIN: zygotic DNA replication licensing factor mcm3-like	Homalodisca vitripennis	0
TRINITY_DN4165_c0_g1_i6	3192	lon protease homolog, mitochondrial isoform X2	Homalodisca vitripennis	0
TRINITY_DN2768_c0_g1_i12	3188	eukaryotic peptide chain release factor GTP-binding subunit ERF3A	Homalodisca vitripennis	0
TRINITY_DN2300_c0_g1_i2	3188	ubiquitin carboxyl-terminal hydrolase 33-like isoform X3	Homalodisca vitripennis	0
TRINITY_DN1374_c0_g1_i1	3169	cdc42 homolog isoform X2	Homalodisca vitripennis	3.8e-130
TRINITY_DN11556_c0_g1_i1	3168	LOW QUALITY PROTEIN: cap-specific mRNA (nucleoside-2'-O-)-methyltransferase 2	Homalodisca vitripennis	0
TRINITY_DN5583_c0_g1_i1	3167	cap-specific mRNA (nucleoside-2'-O-)-methyltransferase 1 isoform X2	Homalodisca vitripennis	0
TRINITY_DN9041_c0_g1_i2	3163	cyclin-dependent kinase 4	Homalodisca vitripennis	0
TRINITY_DN3261_c0_g2_i2	3155	hypothetical protein C0J52_11793, partial	Blattella germanica	3.5e-73
TRINITY_DN2443_c0_g2_i4	3155	uncharacterized protein LOC120355898, partial	Nilaparvata lugens	7.9e-125
TRINITY_DN4917_c0_g2_i1	3148	hypothetical protein J6590_017388	Homalodisca vitripennis	0
TRINITY_DN22253_c0_g1_i2	3141	isoleucine--tRNA ligase, mitochondrial	Homalodisca vitripennis	0
TRINITY_DN5953_c0_g1_i12	3130	guanylate kinase isoform X2	Homalodisca vitripennis	3e-120
TRINITY_DN7656_c0_g1_i4	3129	ubiquitin carboxyl-terminal hydrolase 8-like	Homalodisca vitripennis	0
TRINITY_DN13173_c0_g1_i1	3127	60 kDa SS-A/Ro ribonucleoprotein-like	Homalodisca vitripennis	1.6e-171
TRINITY_DN1245_c0_g1_i3	3122	fatty acyl-CoA hydrolase precursor, medium chain-like	Homalodisca vitripennis	0
TRINITY_DN9994_c0_g1_i1	3121	LOW QUALITY PROTEIN: DNA ligase 3-like	Homalodisca vitripennis	0
TRINITY_DN303_c0_g1_i7	3118	LOW QUALITY PROTEIN: oligoribonuclease, mitochondrial	Homalodisca vitripennis	5.5e-106
TRINITY_DN82_c0_g1_i2	3116	DnaJ-like protein subfamily A member 2	Zootermopsis nevadensis	0
TRINITY_DN6295_c0_g1_i1	3115	LOW QUALITY PROTEIN: methionine--tRNA ligase, cytoplasmic-like	Homalodisca vitripennis	0
TRINITY_DN5792_c0_g1_i1	3108	nuclear valosin-containing protein-like isoform X1	Homalodisca vitripennis	0
TRINITY_DN9863_c0_g1_i1	3108	hypothetical protein J6590_018343	Homalodisca vitripennis	0
TRINITY_DN3733_c0_g1_i1	3106	probable myosin light chain kinase DDB_G0271550	Homalodisca vitripennis	0
TRINITY_DN4490_c1_g1_i10	3102	WD repeat domain phosphoinositide-interacting protein 3 isoform X1	Homalodisca vitripennis	0
TRINITY_DN2903_c0_g1_i1	3094	LOW QUALITY PROTEIN: kinesin-like protein KIF2A	Homalodisca vitripennis	0
TRINITY_DN7677_c0_g1_i1	3092	snake venom 5'-nucleotidase-like	Homalodisca vitripennis	0
TRINITY_DN9077_c0_g1_i1	3081	ATP-dependent RNA helicase DHX33	Homalodisca vitripennis	0
TRINITY_DN10388_c0_g1_i3	3080	isoleucine--tRNA ligase-like	Homalodisca vitripennis	0
TRINITY_DN2646_c0_g1_i1	3077	LOW QUALITY PROTEIN: kinase suppressor of Ras 2	Homalodisca vitripennis	0
TRINITY_DN7072_c1_g1_i2	3075	putative mediator of RNA polymerase II transcription subunit 26 isoform X2	Homalodisca vitripennis	0
TRINITY_DN11219_c0_g1_i1	3063	MAP kinase-interacting serine/threonine-protein kinase 1	Homalodisca vitripennis	0
TRINITY_DN17333_c0_g1_i1	3058	serine/threonine-protein kinase 36	Homalodisca vitripennis	0
TRINITY_DN27545_c1_g2_i2	3056	hypothetical protein Cfor_01445	Coptotermes formosanus	0
TRINITY_DN7432_c0_g1_i1	3056	replication factor C subunit 1-like	Homalodisca vitripennis	0
TRINITY_DN383_c0_g1_i4	3054	elongation of very long chain fatty acids protein 6	Homalodisca vitripennis	0
TRINITY_DN737_c0_g1_i9	3046	ubiquitin-conjugating enzyme E2 L3	Pieris brassicae	3.3e-92
TRINITY_DN1718_c0_g2_i1	3045	peroxidase-like isoform X3	Homalodisca vitripennis	0
TRINITY_DN531_c0_g1_i1	3044	ATP-dependent RNA helicase vasa	Homalodisca vitripennis	0
TRINITY_DN23505_c0_g1_i3	3040	eukaryotic translation initiation factor 5	Homalodisca vitripennis	0
TRINITY_DN5715_c0_g3_i1	3027	tyrosine-protein kinase hopscotch-like	Homalodisca vitripennis	0
TRINITY_DN4299_c0_g1_i3	3025	glycylpeptide N-tetradecanoyltransferase 2-like	Homalodisca vitripennis	0
TRINITY_DN5043_c0_g1_i1	3017	cysteine--tRNA ligase, cytoplasmic isoform X1	Homalodisca vitripennis	0
TRINITY_DN1185_c0_g2_i1	3017	protein GDAP2 homolog isoform X2	Nilaparvata lugens	0
TRINITY_DN257_c0_g1_i3	3007	neprilysin-2 isoform X2	Homalodisca vitripennis	0
TRINITY_DN6179_c0_g1_i1	3001	E3 SUMO-protein ligase ZBED1-like isoform X1	Homalodisca vitripennis	0
TRINITY_DN160_c1_g1_i1	2997	NEDD8 protease nep2	Homalodisca vitripennis	0
TRINITY_DN30_c0_g1_i2	2991	hypothetical protein J6590_051921	Homalodisca vitripennis	0
TRINITY_DN6505_c0_g1_i1	2986	unnamed protein product	Timema bartmani	0
TRINITY_DN1442_c0_g2_i1	2983	DNA mismatch repair protein Msh2 isoform X1	Cryptotermes secundus	0
TRINITY_DN1622_c1_g1_i3	2978	ras-related protein Rap1	Cephus cinctus	5e-104
TRINITY_DN5077_c0_g1_i1	2978	protein adenylyltransferase SelO isoform X2	Nilaparvata lugens	0
TRINITY_DN6928_c0_g1_i2	2970	unnamed protein product	Timema tahoe	0
TRINITY_DN9005_c0_g1_i1	2968	hypothetical protein ILUMI_05709	Ignelater luminosus	1.6e-131
TRINITY_DN8643_c0_g2_i1	2966	hypothetical protein LSTR_LSTR005243, partial	Laodelphax striatellus	0
TRINITY_DN2413_c0_g1_i1	2951	serine/threonine-protein kinase ULK1	Recilia dorsalis	0
TRINITY_DN5445_c0_g1_i2	2950	unnamed protein product	Timema genevievae	0
TRINITY_DN7663_c0_g2_i4	2946	hypothetical protein J6590_050451	Homalodisca vitripennis	0
TRINITY_DN8370_c0_g1_i1	2936	hypothetical protein J6590_048943	Homalodisca vitripennis	0
TRINITY_DN27950_c0_g1_i1	2936	molecular chaperone DnaK	Acinetobacter calcoaceticus ANC 3680/Acinetobacter calcoaceticus	0
TRINITY_DN2812_c0_g1_i2	2933	85/88 kDa calcium-independent phospholipase A2	Nilaparvata lugens	0
TRINITY_DN31438_c0_g1_i1	2928	hypothetical protein LSTR_LSTR001158	Laodelphax striatellus	0
TRINITY_DN1307_c0_g1_i2	2928	innexin inx1	Halyomorpha halys	0
TRINITY_DN419_c0_g2_i1	2924	putative ATP-dependent RNA helicase ddx17	Homalodisca vitripennis	0
TRINITY_DN3626_c0_g1_i1	2919	hypothetical protein J6590_011846	Homalodisca vitripennis	0
TRINITY_DN1854_c0_g1_i6	2913	Histidine--tRNA ligase, cytoplasmic	Homalodisca vitripennis	0
TRINITY_DN1843_c0_g1_i1	2911	AFG3-like protein 2	Zootermopsis nevadensis	0
TRINITY_DN18425_c0_g1_i2	2910	hypothetical protein J6590_028923	Homalodisca vitripennis	0
TRINITY_DN6710_c0_g1_i3	2908	cytochrome P450 4c3-like, partial	Frankliniella occidentalis	1.9e-82
TRINITY_DN5480_c0_g1_i5	2907	kinesin-like protein KIF3A isoform X2	Cimex lectularius	0
TRINITY_DN17673_c0_g1_i1	2899	hypothetical protein J6590_108194	Homalodisca vitripennis	0
TRINITY_DN577_c0_g1_i2	2899	eukaryotic peptide chain release factor subunit 1 isoform X2	Cimex lectularius	0
TRINITY_DN5172_c0_g1_i2	2898	cGMP-dependent protein kinase, isozyme 1 isoform X2	Nilaparvata lugens	0
TRINITY_DN1421_c0_g1_i1	2889	hypothetical protein J6590_052055	Homalodisca vitripennis	1e-175
TRINITY_DN2083_c0_g1_i7	2888	hypothetical protein SINV_16053, partial	Cotesia chilonis	3.4e-109
TRINITY_DN8671_c0_g1_i1	2879	serine/threonine-protein kinase tousled-like 2 isoform X3	Thrips palmi	0
TRINITY_DN8474_c2_g1_i3	2878	adapter molecule Crk	Cryptotermes secundus	9.8e-146
TRINITY_DN781_c0_g1_i2	2864	Transitional endoplasmic reticulum ATPase TER94	Cryptotermes secundus	0
TRINITY_DN3285_c0_g1_i19	2859	Fatty acid hydroxylase domain-containing protein 2	Homalodisca vitripennis	0
TRINITY_DN15707_c0_g1_i1	2858	SNF-related serine/threonine-protein kinase isoform X2	Cimex lectularius	0
TRINITY_DN3253_c0_g4_i2	2853	hypothetical protein J6590_038490	Homalodisca vitripennis	0
TRINITY_DN1799_c0_g1_i1	2852	hypothetical protein Cfor_02696	Coptotermes formosanus	0
TRINITY_DN5365_c0_g1_i3	2848	hypothetical protein J6590_046894	Homalodisca vitripennis	0
TRINITY_DN8069_c0_g1_i1	2817	amidophosphoribosyltransferase-like	Zootermopsis nevadensis	0
TRINITY_DN4088_c0_g1_i2	2815	hypothetical protein B7P43_G04339	Cryptotermes secundus	0
TRINITY_DN7611_c0_g1_i2	2814	Ankyrin repeat and SAM domain-containing protein 3	Homalodisca vitripennis	9.4e-120
TRINITY_DN5471_c0_g1_i2	2811	unnamed protein product	Timema californicum	1.4e-161
TRINITY_DN400_c0_g1_i2	2810	WD repeat domain phosphoinositide-interacting protein 4	Zootermopsis nevadensis	3.1e-180
TRINITY_DN3356_c0_g1_i10	2806	GTP binding protein	Homalodisca vitripennis	0
TRINITY_DN7482_c0_g1_i5	2800	LOW QUALITY PROTEIN: tyrosine kinase receptor Cad96Ca	Nilaparvata lugens	0
TRINITY_DN2940_c0_g4_i1	2786	ATP-binding cassette sub-family G member 4	Nilaparvata lugens	0
TRINITY_DN6220_c0_g1_i1	2785	LIM domain kinase 1 isoform X1	Cryptotermes secundus	0
TRINITY_DN6496_c0_g1_i2	2784	hypothetical protein J6590_016637	Homalodisca vitripennis	0
TRINITY_DN9300_c0_g1_i2	2784	hypothetical protein J6590_057985	Homalodisca vitripennis	0
TRINITY_DN13028_c0_g1_i1	2781	hypothetical protein LSTR_LSTR008722	Laodelphax striatellus	0
TRINITY_DN4187_c0_g1_i3	2770	serine/threonine-protein kinase 26 isoform X5	Cryptotermes secundus	0
TRINITY_DN16971_c0_g1_i1	2767	SWI/SNF- matrix-associated actin-dependent regulator of chromatin sub A-like protein 1	Homalodisca vitripennis	0
TRINITY_DN4285_c0_g1_i3	2766	MAGUK p55 subfamily member 7 isoform X2	Zootermopsis nevadensis	0
TRINITY_DN6880_c1_g1_i3	2762	hypothetical protein J6590_108369	Homalodisca vitripennis	0
TRINITY_DN11633_c0_g1_i3	2762	ornithine decarboxylase 1	Recilia dorsalis	0
TRINITY_DN985_c0_g1_i12	2753	Ankyrin repeat and FYVE domain-containing protein 1	Homalodisca vitripennis	0
TRINITY_DN16979_c0_g1_i1	2744	hypothetical protein J6590_053632	Homalodisca vitripennis	0
TRINITY_DN5844_c0_g1_i1	2742	tyrosine-protein phosphatase non-receptor type 2 isoform X1	Halyomorpha halys	5.8e-159
TRINITY_DN32314_c0_g1_i1	2742	cysteine desulfurase IscS	Acinetobacter calcoaceticus ANC 3680/Acinetobacter calcoaceticus/Acinetobacter/Acinetobacter sp. Leaf130	0
TRINITY_DN12353_c0_g1_i2	2735	DNA replication licensing factor mcm8	Homalodisca vitripennis	0
TRINITY_DN15752_c0_g2_i1	2735	DNA repair and recombination protein RAD54-like	Nilaparvata lugens	0
TRINITY_DN2247_c0_g1_i5	2733	Ras-like GTP-binding protein rho1	Homalodisca vitripennis	8.6e-118
TRINITY_DN15863_c0_g1_i1	2732	semaphorin-1A	Cimex lectularius	0
TRINITY_DN4192_c0_g1_i1	2731	probable ATP-dependent RNA helicase DDX23	Nilaparvata lugens	0
TRINITY_DN2933_c0_g1_i6	2729	carboxylesterase E2	Subpsaltria yangi	0
TRINITY_DN16136_c0_g2_i2	2726	Serine/threonine-protein kinase NIM1	Homalodisca vitripennis	0
TRINITY_DN15875_c0_g1_i1	2722	hypothetical protein LSTR_LSTR004032	Laodelphax striatellus	8.1e-117
TRINITY_DN8533_c0_g1_i4	2721	probable G-protein coupled receptor Mth-like 1	Halyomorpha halys	3e-178
TRINITY_DN2628_c0_g1_i4	2716	Hypothetical predicted protein	Cloeon dipterum	4e-105
TRINITY_DN2318_c0_g1_i3	2715	hypothetical protein Cfor_09148	Coptotermes formosanus	0
TRINITY_DN7503_c0_g2_i5	2714	hypothetical protein LSTR_LSTR004095	Laodelphax striatellus	0
TRINITY_DN1134_c0_g1_i1	2703	hypothetical protein LSTR_LSTR013810	Laodelphax striatellus	0
TRINITY_DN14652_c0_g1_i1	2698	Acetylcholinesterase	Homalodisca vitripennis	0
TRINITY_DN3816_c0_g3_i3	2690	putative 5'-nucleotidase, partial	Chorthippus parallelus	0
TRINITY_DN3455_c0_g1_i1	2685	hypothetical protein Cfor_04897	Coptotermes formosanus	1.9e-158
TRINITY_DN4925_c0_g1_i2	2683	5'-3' exoribonuclease 2-like protein	Zootermopsis nevadensis	0
TRINITY_DN3464_c0_g1_i3	2681	acyl-CoA Delta(11) desaturase isoform X3	Nilaparvata lugens	9.7e-136
TRINITY_DN473_c0_g1_i2	2680	UDP-glucuronosyltransferase 1-1	Homalodisca vitripennis	0
TRINITY_DN23181_c0_g1_i1	2679	cell division protein FtsH	Acinetobacter calcoaceticus ANC 3680/Acinetobacter calcoaceticus/Acinetobacter sp. AC1-2	0
TRINITY_DN2388_c0_g1_i2	2679	Belongs to the peptidase M10A	Homalodisca vitripennis	0
TRINITY_DN10832_c0_g1_i1	2678	hypothetical protein Cfor_09984	Coptotermes formosanus	0
TRINITY_DN2267_c0_g1_i2	2675	Serine/threonine-protein kinase vrk1, variant 2, partial	Homalodisca vitripennis	0
TRINITY_DN14722_c0_g1_i3	2674	acyl-CoA Delta(11) desaturase isoform X2	Nilaparvata lugens	2.3e-159
TRINITY_DN8107_c0_g1_i1	2673	hypothetical protein J6590_052296	Homalodisca vitripennis	3e-148
TRINITY_DN349_c0_g1_i4	2671	hypothetical protein J6590_037708	Homalodisca vitripennis	0
TRINITY_DN28235_c0_g1_i2	2671	prolactin-releasing peptide receptor-like isoform X2	Nilaparvata lugens	0
TRINITY_DN3703_c0_g1_i2	2663	cyclin-dependent kinase 11B	Nilaparvata lugens	0
TRINITY_DN7683_c0_g1_i1	2657	Aspartate--tRNA ligase, cytoplasmic	Homalodisca vitripennis	0
TRINITY_DN8458_c0_g1_i1	2657	kelch-like protein 17	Nilaparvata lugens	0
TRINITY_DN4495_c0_g1_i2	2650	putative superoxide dismutase, partial	Amrasca biguttula biguttula	1.5e-87
TRINITY_DN3860_c0_g2_i1	2650	hypothetical protein J6590_006681	Homalodisca vitripennis	0
TRINITY_DN603_c0_g1_i2	2648	unnamed protein product	Timema shepardi/Timema californicum	0
TRINITY_DN7863_c0_g1_i2	2644	hypothetical protein LSTR_LSTR002077	Laodelphax striatellus	2.6e-119
TRINITY_DN8551_c0_g4_i3	2640	hypothetical protein Cfor_08566	Coptotermes formosanus	0
TRINITY_DN7576_c0_g1_i13	2639	transposase family protein	Gammaproteobacteria bacterium	5.3e-51
TRINITY_DN13_c0_g1_i2	2636	PREDICTED: guanine nucleotide-binding protein G(q) subunit alpha isoform X2	Linepithema humile	0
TRINITY_DN5256_c0_g2_i1	2633	Pre-mRNA-splicing factor ATP-dependent RNA helicase dhx15	Homalodisca vitripennis	0
TRINITY_DN541_c0_g1_i8	2631	serine hydroxymethyltransferase, cytosolic isoform X1	Anopheles stephensi	0
TRINITY_DN130_c0_g1_i7	2624	hypothetical protein J6590_029065	Homalodisca vitripennis	0
TRINITY_DN2176_c1_g2_i1	2617	ribonucleoside-diphosphate reductase subunit M2 B isoform X1	Cryptotermes secundus	0
TRINITY_DN13776_c0_g1_i8	2610	heme binding	Homalodisca vitripennis	0
TRINITY_DN4690_c1_g1_i2	2609	Serine/threonine-protein kinase PAK 3	Cryptotermes secundus	0
TRINITY_DN6230_c0_g1_i1	2604	ras-related protein Ral-a isoform X1	Zootermopsis nevadensis	5.9e-118
TRINITY_DN12878_c0_g1_i1	2604	hypothetical protein LSTR_LSTR013759	Laodelphax striatellus	0
TRINITY_DN1832_c0_g1_i1	2586	hypothetical protein J6590_018115	Homalodisca vitripennis	0
TRINITY_DN24609_c0_g1_i2	2582	LOW QUALITY PROTEIN: kelch-like protein 12	Nilaparvata lugens	0
TRINITY_DN2219_c0_g1_i1	2581	PREDICTED: heat shock 70 kDa protein cognate 5-like	Aethina tumida	0
TRINITY_DN10152_c0_g1_i1	2577	Ankyrin repeat and FYVE domain-containing protein 1	Homalodisca vitripennis	0
TRINITY_DN9145_c0_g1_i3	2566	Endoplasmic reticulum chaperone BiP	Homalodisca vitripennis	0
TRINITY_DN11757_c0_g1_i1	2564	actin-binding protein IPP	Cryptotermes secundus	0
TRINITY_DN5307_c0_g1_i6	2563	uncharacterized protein LOC122391053	Amphibalanus amphitrite	1.6e-179
TRINITY_DN4877_c0_g1_i5	2562	putative rab11	Homalodisca vitripennis	1.2e-147
TRINITY_DN1468_c0_g1_i7	2559	ATP-dependent RNA helicase HAS1-like	Homalodisca vitripennis	0
TRINITY_DN1219_c0_g1_i1	2553	serine/threonine-protein phosphatase 2A catalytic subunit alpha isoform	Venturia canescens	0
TRINITY_DN6363_c0_g1_i3	2550	probable cytochrome P450 28a5	Homalodisca vitripennis	0
TRINITY_DN8647_c0_g1_i5	2543	selenocysteine lyase-like	Homalodisca vitripennis	0
TRINITY_DN7702_c0_g1_i3	2542	hypothetical protein J6590_040635	Homalodisca vitripennis	0
TRINITY_DN1786_c0_g1_i1	2538	serine/threonine-protein kinase PLK1-like	Homalodisca vitripennis	0
TRINITY_DN16836_c0_g3_i3	2535	hypothetical protein J6590_108242	Homalodisca vitripennis	2.8e-179
TRINITY_DN17514_c0_g1_i1	2532	serine/threonine-protein kinase Nek2	Homalodisca vitripennis	0
TRINITY_DN10183_c0_g1_i1	2529	ATP-dependent DNA/RNA helicase DHX36-like isoform X2	Homalodisca vitripennis	0
TRINITY_DN6190_c0_g1_i1	2529	tRNA (uracil-5-)-methyltransferase homolog A	Homalodisca vitripennis	0
TRINITY_DN9179_c0_g1_i2	2528	7 transmembrane receptor (Secretin)	Homalodisca vitripennis	0
TRINITY_DN13158_c0_g1_i1	2528	cAMP-dependent protein kinase catalytic subunit 1	Homalodisca vitripennis	0
TRINITY_DN8655_c0_g1_i1	2520	serine/threonine-protein kinase PBL36-like isoform X1	Homalodisca vitripennis	0
TRINITY_DN24230_c0_g2_i1	2518	glucose dehydrogenase	Homalodisca vitripennis	0
TRINITY_DN6758_c0_g1_i1	2515	osmotic avoidance abnormal protein 3-like isoform X2	Homalodisca vitripennis	0
TRINITY_DN22174_c0_g1_i1	2512	SRSF protein kinase 3-like	Homalodisca vitripennis	0
TRINITY_DN8520_c0_g1_i2	2507	tyrosine-protein kinase Dnt	Homalodisca vitripennis	0
TRINITY_DN410_c3_g1_i1	2502	ATP-dependent RNA helicase DHX30	Cryptotermes secundus	0
TRINITY_DN764_c0_g1_i4	2502	serine/threonine-protein kinase Doa	Homalodisca vitripennis	0
TRINITY_DN6213_c0_g1_i1	2501	LOW QUALITY PROTEIN: DNA replication licensing factor Mcm6-like, partial	Homalodisca vitripennis	0
TRINITY_DN15467_c0_g1_i1	2499	zinc finger BED domain-containing protein 1-like	Onthophagus taurus	6.5e-114
TRINITY_DN9356_c0_g1_i1	2486	probable heat shock protein ssa1	Homalodisca vitripennis	9.4e-55
TRINITY_DN7268_c0_g1_i1	2486	LOW QUALITY PROTEIN: ATP-binding cassette subfamily G member 4-like	Homalodisca vitripennis	0
TRINITY_DN4325_c0_g1_i1	2485	probable ATP-dependent RNA helicase DDX27 isoform X2	Homalodisca vitripennis	0
TRINITY_DN6154_c0_g1_i1	2483	heme binding	Homalodisca vitripennis	0
TRINITY_DN5464_c0_g2_i13	2481	uracil-DNA glycosylase-like	Homalodisca vitripennis	2e-155
TRINITY_DN18266_c0_g1_i1	2476	glycoprotein 3-alpha-L-fucosyltransferase A isoform X1	Homalodisca vitripennis	0
TRINITY_DN1077_c0_g1_i2	2474	ATP-binding cassette sub-family B member 6	Homalodisca vitripennis	0
TRINITY_DN60277_c0_g1_i1	2473	sigma D (sigma-70) factor of RNA polymerase	Acinetobacter calcoaceticus ANC 3680/Acinetobacter sp. AC1-2/Acinetobacter calcoaceticus/Acinetobacter	0
TRINITY_DN6264_c0_g1_i1	2472	dual specificity testis-specific protein kinase 2	Homalodisca vitripennis	0
TRINITY_DN4822_c0_g1_i2	2470	probable ATP-dependent RNA helicase DHX35	Homalodisca vitripennis	0
TRINITY_DN32960_c0_g1_i1	2463	E3 ubiquitin-protein ligase MIB2 isoform X1	Homalodisca vitripennis	0
TRINITY_DN8187_c0_g1_i1	2461	matrix metalloproteinase-2-like isoform X2	Homalodisca vitripennis	0
TRINITY_DN5047_c0_g1_i2	2460	cathepsin O-like, partial	Homalodisca vitripennis	0
TRINITY_DN10384_c0_g1_i1	2455	SUMO1 sentrin specific peptidase 1	Homalodisca vitripennis	7.1e-177
TRINITY_DN9055_c0_g1_i3	2455	G protein-coupled receptor kinase 1	Homalodisca vitripennis	0
TRINITY_DN5570_c0_g1_i1	2451	probable cytochrome P450 6a14 isoform X1	Homalodisca vitripennis	0
TRINITY_DN3625_c0_g1_i1	2450	ATP-dependent RNA helicase DDX54	Homalodisca vitripennis	0
TRINITY_DN1135_c0_g1_i1	2449	heat shock protein 60A	Homalodisca vitripennis	0
TRINITY_DN20772_c1_g1_i1	2449	baculoviral IAP repeat-containing protein 3 isoform X2	Homalodisca vitripennis	0
TRINITY_DN3034_c0_g1_i1	2442	venom carboxylesterase-6-like	Homalodisca vitripennis	0
TRINITY_DN6389_c0_g1_i3	2442	serine/threonine-protein kinase NLK isoform X2	Homalodisca vitripennis	0
TRINITY_DN2241_c1_g1_i7	2439	ubiquitin-conjugating enzyme E2-24 kDa	Homalodisca vitripennis	5.4e-113
TRINITY_DN13648_c0_g1_i2	2438	ATP-dependent RNA helicase ddx24	Homalodisca vitripennis	0
TRINITY_DN19064_c0_g1_i1	2433	hypothetical protein J6590_059524	Homalodisca vitripennis	0
TRINITY_DN12791_c0_g1_i1	2433	ATP-dependent Lon protease	Acinetobacter calcoaceticus/Acinetobacter/Acinetobacter sp. Leaf130	0
TRINITY_DN8934_c0_g1_i1	2429	SUMO-activating enzyme subunit 2	Homalodisca vitripennis	0
TRINITY_DN12929_c0_g1_i1	2428	tyrosine-protein kinase receptor torso isoform X1	Homalodisca vitripennis	0
TRINITY_DN4378_c0_g1_i1	2428	ATP-dependent RNA helicase HAS1-like	Homalodisca vitripennis	0
TRINITY_DN8056_c0_g1_i3	2421	cyclin-dependent kinase 14 isoform X2	Nilaparvata lugens	0
TRINITY_DN2870_c0_g1_i2	2420	kelch-like protein diablo	Homalodisca vitripennis	0
TRINITY_DN6118_c0_g1_i2	2418	protein O-glucosyltransferase 2-like isoform X1	Homalodisca vitripennis	0
TRINITY_DN1280_c0_g1_i2	2414	protein HBS1 isoform X2	Homalodisca vitripennis	0
TRINITY_DN3266_c0_g1_i1	2413	protein fem-1 homolog CG6966 isoform X4	Homalodisca vitripennis	0
TRINITY_DN21327_c0_g1_i1	2412	glucose dehydrogenase	Homalodisca vitripennis	0
TRINITY_DN2418_c0_g1_i1	2406	R2 protein	Kalotermes flavicollis	2.5e-173
TRINITY_DN27326_c0_g1_i1	2405	hypothetical protein J6590_020049	Homalodisca vitripennis	0
TRINITY_DN14949_c0_g1_i1	2404	glucose dehydrogenase	Homalodisca vitripennis	0
TRINITY_DN5024_c0_g1_i4	2400	nicotinate phosphoribosyltransferase isoform X2	Nilaparvata lugens	0
TRINITY_DN10557_c0_g2_i2	2400	DNA replication licensing factor mcm7	Homalodisca vitripennis	0
TRINITY_DN54270_c0_g1_i1	2400	egalitarian protein homolog	Homalodisca vitripennis	0
TRINITY_DN17421_c0_g1_i1	2399	kelch-like protein 18 isoform X1	Homalodisca vitripennis	0
TRINITY_DN3041_c0_g2_i1	2390	hypothetical protein J6590_108242	Homalodisca vitripennis	2.7e-135
TRINITY_DN5789_c0_g1_i1	2388	serine/threonine-protein kinase D3	Nilaparvata lugens	0
TRINITY_DN4112_c0_g1_i9	2387	hypothetical protein	Bactrocera tryoni	0
TRINITY_DN48643_c0_g1_i1	2386	UDP-glucose 6-dehydrogenase	Homalodisca vitripennis	0
TRINITY_DN2566_c0_g1_i2	2375	ABC transporter G family member 23-like	Homalodisca vitripennis	0
TRINITY_DN2386_c0_g1_i6	2373	UDP-glycosyltransferase UGT5-like	Homalodisca vitripennis	0
TRINITY_DN35_c0_g1_i9	2372	carboxylesterase E10	Subpsaltria yangi	1.5e-164
TRINITY_DN6863_c0_g1_i2	2362	hypothetical protein J6590_097026	Homalodisca vitripennis	0
TRINITY_DN962_c0_g2_i2	2360	hypothetical protein J6590_078120	Homalodisca vitripennis	0
TRINITY_DN3164_c0_g1_i4	2359	hypothetical protein J6590_052536	Homalodisca vitripennis	0
TRINITY_DN1353_c0_g1_i1	2359	vacuolar protein sorting-associated protein 4	Homalodisca vitripennis	0
TRINITY_DN511_c0_g1_i1	2351	ATP-binding cassette sub-family F member 3	Homalodisca vitripennis	0
TRINITY_DN6004_c0_g1_i1	2350	integrin-linked protein kinase	Homalodisca vitripennis	0
TRINITY_DN3155_c0_g1_i2	2350	glucose-6-phosphate 1-dehydrogenase isoform X1	Homalodisca vitripennis	0
TRINITY_DN12843_c0_g2_i1	2349	complement activation, classical pathway	Homalodisca vitripennis	0
TRINITY_DN3033_c0_g1_i7	2349	glucose dehydrogenase	Homalodisca vitripennis	0
TRINITY_DN700_c0_g2_i6	2343	elongation of very long chain fatty acids protein AAEL008004 isoform X1	Homalodisca vitripennis	0
TRINITY_DN4967_c2_g1_i1	2343	serine palmitoyltransferase 1	Homalodisca vitripennis	0
TRINITY_DN37305_c0_g1_i1	2338	translation initiation factor IF-2	Acinetobacter calcoaceticus ANC 3680/Acinetobacter calcoaceticus	0
TRINITY_DN2186_c0_g1_i1	2334	DNA-(apurinic or apyrimidinic site) endonuclease isoform X2	Homalodisca vitripennis	0
TRINITY_DN5955_c0_g1_i1	2333	LOW QUALITY PROTEIN: tyrosine-protein phosphatase non-receptor type 9-like	Homalodisca vitripennis	0
TRINITY_DN2633_c0_g1_i1	2331	ras-related protein Rab-8A isoform X2	Homalodisca vitripennis	6.4e-141
TRINITY_DN3608_c0_g1_i1	2330	hypothetical protein J6590_108364	Homalodisca vitripennis	0
TRINITY_DN15098_c0_g1_i4	2319	hypothetical protein Cfor_01086	Coptotermes formosanus	0
TRINITY_DN3582_c0_g2_i2	2312	proton-coupled folate transporter-like	Homalodisca vitripennis	0
TRINITY_DN21866_c0_g2_i4	2311	hypothetical protein LSTR_LSTR005177	Laodelphax striatellus	0
TRINITY_DN8184_c0_g1_i4	2308	mitochondrial potassium channel ATP-binding subunit isoform X1	Homalodisca vitripennis	0
TRINITY_DN10461_c0_g1_i2	2306	fibroblast growth factor receptor 1-like isoform X1	Homalodisca vitripennis	0
TRINITY_DN4866_c0_g1_i1	2303	replication factor C subunit 5-like	Homalodisca vitripennis	0
TRINITY_DN918_c0_g1_i3	2299	carbonic anhydrase 2 isoform X2	Homalodisca vitripennis	3.5e-169
TRINITY_DN7567_c0_g1_i1	2292	Fidgetin-like protein 1	Homalodisca vitripennis	0
TRINITY_DN3115_c0_g1_i5	2282	hypothetical protein J6590_023558	Homalodisca vitripennis	0
TRINITY_DN1009_c0_g1_i3	2279	heme binding	Homalodisca vitripennis	0
TRINITY_DN8761_c0_g1_i3	2276	spliceosome-associated protein CWC27 homolog	Homalodisca vitripennis	0
TRINITY_DN420_c0_g2_i3	2271	digestive cysteine proteinase 1	Homalodisca vitripennis	0
TRINITY_DN16037_c0_g1_i1	2269	ras-related protein Rab-37 isoform X1	Homalodisca vitripennis	5.2e-167
TRINITY_DN3263_c0_g1_i1	2269	ATP-binding cassette sub-family B member 10, mitochondrial-like	Homalodisca vitripennis	0
TRINITY_DN7329_c0_g1_i1	2268	LOW QUALITY PROTEIN: pre-mRNA-splicing factor ATP-dependent RNA helicase DHX16-like	Homalodisca vitripennis	0
TRINITY_DN3010_c0_g1_i1	2261	ATP-binding cassette sub-family G member 1-like	Homalodisca vitripennis	0
TRINITY_DN2690_c0_g1_i3	2255	chitin deacetylase 1	Homalodisca vitripennis	0
TRINITY_DN1878_c0_g1_i5	2254	Heat shock 70 kDa protein	Homalodisca vitripennis	0
TRINITY_DN5977_c0_g2_i1	2254	LOW QUALITY PROTEIN: maternal embryonic leucine zipper kinase-like	Homalodisca vitripennis	0
TRINITY_DN22511_c0_g1_i1	2253	Belongs to the glycosyl hydrolase 18	Homalodisca vitripennis	0
TRINITY_DN18500_c0_g1_i3	2247	tyrosine-protein phosphatase non-receptor type 21 isoform X1	Homalodisca vitripennis	0
TRINITY_DN1773_c0_g1_i3	2243	sodium-dependent phosphate transporter 2 isoform X2	Homalodisca vitripennis	0
TRINITY_DN5389_c0_g1_i6	2241	elongation of very long chain fatty acids protein isoform X1	Homalodisca vitripennis	1.2e-179
TRINITY_DN4837_c0_g1_i3	2239	hypothetical protein J6590_010582	Homalodisca vitripennis	0
TRINITY_DN24094_c0_g1_i1	2234	protein kinase C isoform X1	Homalodisca vitripennis	0
TRINITY_DN7582_c1_g1_i1	2228	heat shock protein 68-like	Homalodisca vitripennis	0
TRINITY_DN6964_c0_g1_i2	2221	LOW QUALITY PROTEIN: translation initiation factor IF-2, mitochondrial-like	Homalodisca vitripennis	0
TRINITY_DN5226_c4_g1_i2	2219	hypothetical protein J6590_013689, partial	Homalodisca vitripennis	0
TRINITY_DN24736_c0_g1_i1	2218	DEAD (Asp-Glu-Ala-Asp) box polypeptide 41	Homalodisca vitripennis	0
TRINITY_DN4074_c0_g1_i1	2218	pyrethroid hydrolase Ces2a	Homalodisca vitripennis	0
TRINITY_DN2625_c0_g1_i3	2217	MAG non-structural protein 1	Motacilla cinerea parvoviridae sp.	7.7e-84
TRINITY_DN461_c0_g1_i1	2210	dnaJ homolog subfamily A member 1-like	Homalodisca vitripennis	0
TRINITY_DN24422_c0_g1_i1	2209	glucose dehydrogenase	Homalodisca vitripennis	0
TRINITY_DN8999_c0_g1_i3	2205	fibroblast growth factor receptor homolog 1-like isoform X1	Homalodisca vitripennis	0
TRINITY_DN13975_c0_g1_i2	2197	hypothetical protein J6590_011339	Homalodisca vitripennis	0
TRINITY_DN7068_c0_g1_i1	2195	ATP-binding cassette transporter sub-family G member 10	Nilaparvata lugens	0
TRINITY_DN613_c0_g1_i1	2194	LOW QUALITY PROTEIN: ATP-binding cassette sub-family F member 2-like	Homalodisca vitripennis	0
TRINITY_DN17361_c0_g1_i1	2194	somatostatin receptor type 2-like	Homalodisca vitripennis	0
TRINITY_DN3304_c0_g1_i1	2193	esterase FE4-like	Homalodisca vitripennis	0
TRINITY_DN4427_c0_g1_i10	2192	probable protein phosphatase 2C T23F11.1 isoform X1	Homalodisca vitripennis	0
TRINITY_DN520_c0_g1_i1	2189	asparagine--tRNA ligase, cytoplasmic-like	Homalodisca vitripennis	0
TRINITY_DN7384_c0_g1_i3	2187	methionine--tRNA ligase, mitochondrial isoform X1	Homalodisca vitripennis	0
TRINITY_DN2462_c0_g1_i4	2184	caseinolytic peptidase B protein homolog isoform X2	Homalodisca vitripennis	0
TRINITY_DN14418_c0_g1_i1	2184	glucose dehydrogenase	Homalodisca vitripennis	0
TRINITY_DN4332_c0_g1_i1	2179	cystathionine beta-synthase	Homalodisca vitripennis	0
TRINITY_DN3309_c0_g1_i3	2177	trypsin epsilon-like	Homalodisca vitripennis	8.9e-148
TRINITY_DN9459_c0_g1_i1	2176	protein scarlet	Homalodisca vitripennis	0
TRINITY_DN15853_c0_g1_i1	2176	ATP-dependent RNA helicase DDX55	Homalodisca vitripennis	0
TRINITY_DN10457_c0_g1_i1	2172	bifunctional purine biosynthesis protein ATIC	Homalodisca vitripennis	0
TRINITY_DN4825_c0_g1_i4	2171	cytochrome P450 6a2-like isoform X1	Homalodisca vitripennis	0
TRINITY_DN16996_c0_g1_i1	2170	hypothetical protein J6590_028165	Homalodisca vitripennis/Baumannia cicadellinicola str. Hc (Homalodisca coagulata)	0
TRINITY_DN2771_c0_g1_i2	2170	ATPdependent RNA helicase	Homalodisca vitripennis	0
TRINITY_DN17181_c0_g1_i1	2168	helicase SKI2W	Homalodisca vitripennis	0
TRINITY_DN4675_c0_g1_i3	2167	serine/threonine-protein kinase Aurora-2-like	Homalodisca vitripennis	0
TRINITY_DN391_c0_g1_i1	2166	hypothetical protein J6590_054414	Homalodisca vitripennis	0
TRINITY_DN6981_c0_g1_i3	2159	Belongs to the serpin	Homalodisca vitripennis	0
TRINITY_DN8477_c0_g1_i3	2151	PREDICTED: heat shock 70 kDa protein	Latimeria chalumnae	0
TRINITY_DN3434_c0_g1_i1	2149	unnamed protein product, partial	Timema genevievae	0
TRINITY_DN14679_c0_g1_i1	2149	putative ankyrin repeat protein RF_0381	Homalodisca vitripennis	0
TRINITY_DN1284_c0_g1_i6	2148	venom protease-like	Homalodisca vitripennis	1.3e-170
TRINITY_DN1066_c0_g1_i1	2148	heat shock 70 kDa protein cognate 2-like	Halyomorpha halys	0
TRINITY_DN458_c0_g1_i1	2148	hypothetical protein J6590_051921	Homalodisca vitripennis	0
TRINITY_DN5212_c0_g1_i5	2146	peptidylprolyl isomerase domain and WD repeat-containing protein 1-like	Homalodisca vitripennis	0
TRINITY_DN5071_c0_g1_i4	2144	uncharacterized protein K02A2.6-like, partial	Myzus persicae	0
TRINITY_DN1036_c1_g1_i2	2135	calcium/calmodulin-dependent protein kinase kinase 2	Homalodisca vitripennis	0
TRINITY_DN18435_c0_g1_i1	2135	G1/S-specific cyclin-D2-like	Homalodisca vitripennis	0
TRINITY_DN2309_c0_g1_i1	2134	elongation factor 1-alpha	Scaphoideus titanus	0
TRINITY_DN5481_c0_g1_i3	2133	mitogen-activated protein kinase 15	Homalodisca vitripennis	0
TRINITY_DN2513_c0_g1_i2	2132	UDP-glycosyltransferase UGT5-like isoform X1	Homalodisca vitripennis	0
TRINITY_DN6007_c0_g1_i4	2132	LOW QUALITY PROTEIN: calcium-dependent protein kinase C-like	Homalodisca vitripennis	0
TRINITY_DN314_c0_g1_i2	2130	protein lifeguard 1-like isoform X3	Homalodisca vitripennis	1.2e-151
TRINITY_DN9340_c1_g1_i1	2128	hypothetical protein ALC57_17481	Trachymyrmex cornetzi	2.1e-84
TRINITY_DN32120_c0_g1_i6	2127	hypothetical protein LSTR_LSTR015358	Laodelphax striatellus	2e-167
TRINITY_DN13222_c0_g3_i4	2124	LOW QUALITY PROTEIN: tyrosine-protein kinase CSK-like	Homalodisca vitripennis	0
TRINITY_DN16816_c0_g1_i4	2124	lactase-phlorizin hydrolase-like	Homalodisca vitripennis	0
TRINITY_DN1119_c0_g1_i1	2124	allatostatin-A receptor-like	Homalodisca vitripennis	0
TRINITY_DN4997_c0_g1_i6	2124	alkylated DNA repair protein alkB homolog 8-like	Homalodisca vitripennis	0
TRINITY_DN13964_c0_g1_i2	2123	serine/threonine-protein kinase Chk2-like	Homalodisca vitripennis	0
TRINITY_DN2020_c0_g1_i3	2121	juvenile hormone esterase-like	Homalodisca vitripennis	0
TRINITY_DN6218_c0_g1_i1	2117	glucose dehydrogenase	Homalodisca vitripennis	0
TRINITY_DN17480_c0_g1_i3	2111	collagen alpha chain CG42342-like isoform X11	Homalodisca vitripennis	7.4e-86
TRINITY_DN5671_c0_g2_i2	2109	kelch-like protein diablo isoform X1	Homalodisca vitripennis	0
TRINITY_DN2883_c0_g1_i2	2107	Ubiquitin-conjugating enzyme E2 J1	Homalodisca vitripennis	1.6e-135
TRINITY_DN10518_c0_g1_i1	2104	palmitoyltransferase Hip14	Homalodisca vitripennis	0
TRINITY_DN5227_c0_g1_i1	2103	elongator complex protein 3 isoform X1	Cryptotermes secundus	0
TRINITY_DN23950_c0_g3_i1	2103	hypothetical protein J6590_011339	Homalodisca vitripennis	0
TRINITY_DN17267_c0_g2_i1	2102	UDP-glucosyltransferase 2-like	Homalodisca vitripennis	0
TRINITY_DN3864_c0_g1_i1	2102	phenoloxidase-activating factor 2-like	Homalodisca vitripennis	0
TRINITY_DN9842_c0_g1_i1	2100	serine/threonine-protein kinase GL21140	Homalodisca vitripennis	0
TRINITY_DN3496_c0_g1_i1	2099	PREDICTED: pancreatic triacylglycerol lipase-like isoform X2	Diuraphis noxia	0
TRINITY_DN24_c0_g2_i2	2096	chitin deacetylase 1 isoform X3	Homalodisca vitripennis	0
TRINITY_DN12071_c0_g1_i1	2095	chaperonin GroEL	Chryseobacterium sp. HMWF001/Chlorobi bacterium/Chryseobacterium/Chryseobacterium gambrini/Lupinus albus/Chryseobacterium sp. PS-8	0
TRINITY_DN7643_c0_g1_i1	2090	Heat shock 70 kDa protein	Homalodisca vitripennis	0
TRINITY_DN11838_c0_g1_i7	2089	serine/threonine-protein kinase Sgk2-like	Homalodisca vitripennis	0
TRINITY_DN12050_c0_g1_i1	2089	spastin	Homalodisca vitripennis	0
TRINITY_DN662_c0_g1_i2	2088	hypothetical protein J6590_015400	Homalodisca vitripennis	0
TRINITY_DN13557_c0_g1_i1	2088	serine/threonine-protein kinase PAK mbt	Homalodisca vitripennis	0
TRINITY_DN1303_c0_g1_i1	2086	uncharacterized protein LOC124360326 isoform X1	Homalodisca vitripennis	0
TRINITY_DN9012_c0_g1_i4	2084	LOW QUALITY PROTEIN: kelch-like protein 10	Homalodisca vitripennis	0
TRINITY_DN6526_c0_g1_i1	2081	uncharacterized aarF domain-containing protein kinase 5 isoform X1	Nilaparvata lugens	0
TRINITY_DN6182_c0_g1_i2	2080	glucose dehydrogenase	Homalodisca vitripennis	0
TRINITY_DN8320_c0_g1_i3	2070	ATP-dependent DNA helicase Q1-like isoform X1	Homalodisca vitripennis	0
TRINITY_DN609_c0_g1_i2	2069	acetylcholinesterase-like	Homalodisca vitripennis	0
TRINITY_DN79_c0_g1_i3	2068	carbonic anhydrase 2-like isoform X2	Homalodisca vitripennis	5.7e-178
TRINITY_DN4890_c0_g2_i1	2067	serine/threonine-protein phosphatase rdgC-like	Homalodisca vitripennis	0
TRINITY_DN1153_c0_g1_i1	2065	serine protease inhibitor 88Ea-like	Homalodisca vitripennis	0
TRINITY_DN3247_c1_g2_i6	2063	hypothetical protein J6590_065357	Homalodisca vitripennis	1e-171
TRINITY_DN7769_c0_g1_i3	2063	serine/threonine-protein kinase 3 isoform X2	Homalodisca vitripennis	0
TRINITY_DN4869_c0_g1_i1	2060	esterase E4-like	Homalodisca vitripennis	0
TRINITY_DN3979_c0_g1_i1	2057	DEAD-box helicase Dbp80-like isoform X1	Homalodisca vitripennis	0
TRINITY_DN880_c0_g2_i1	2057	mitogen-activated protein kinase kinase kinase 7-like	Homalodisca vitripennis	0
TRINITY_DN979_c1_g1_i1	2051	UDP-glucosyltransferase 2-like	Homalodisca vitripennis	0
TRINITY_DN15591_c0_g1_i1	2050	UDP-glucosyltransferase 2-like	Homalodisca vitripennis	0
TRINITY_DN11216_c0_g2_i6	2048	uncharacterized protein LOC105255149	Camponotus floridanus	2.6e-156
TRINITY_DN2699_c0_g1_i3	2040	glucose dehydrogenase	Homalodisca vitripennis	0
TRINITY_DN54893_c0_g1_i1	2038	uncharacterized protein LOC124368717	Homalodisca vitripennis	0
TRINITY_DN3023_c0_g1_i1	2036	hypothetical protein J6590_069422	Homalodisca vitripennis	0
TRINITY_DN36901_c0_g1_i1	2033	glucose dehydrogenase	Homalodisca vitripennis	0
TRINITY_DN30667_c0_g1_i3	2032	DNA mismatch repair protein Msh6	Homalodisca vitripennis	0
TRINITY_DN4515_c0_g1_i7	2029	vacuolar protein sorting-associated protein 33A isoform X1	Homalodisca vitripennis	0
TRINITY_DN17646_c0_g1_i1	2029	heme binding	Homalodisca vitripennis	0
TRINITY_DN1886_c0_g1_i2	2026	RNA-splicing ligase RtcB homolog	Homalodisca vitripennis	0
TRINITY_DN16065_c0_g1_i1	2024	hypothetical protein J6590_047361	Homalodisca vitripennis	0
TRINITY_DN24791_c0_g1_i1	2021	hypothetical protein J6590_062125, partial	Homalodisca vitripennis	2.4e-133
TRINITY_DN9355_c0_g1_i1	2021	ATPase WRNIP1-like	Homalodisca vitripennis	0
TRINITY_DN3638_c0_g1_i3	2016	2-hydroxyacyl-CoA lyase 1 isoform X1	Homalodisca vitripennis	0
TRINITY_DN2274_c0_g1_i2	2014	casein kinase I-like isoform X2	Homalodisca vitripennis	0
TRINITY_DN5357_c0_g1_i1	2013	probable cytochrome P450 6a14	Homalodisca vitripennis	0
TRINITY_DN159_c0_g1_i2	2011	putative fructose 1,6-bisphosphate aldolase	Oncometopia nigricans	0
TRINITY_DN1269_c0_g1_i3	2011	myrosinase 1-like	Homalodisca vitripennis	0
TRINITY_DN2828_c0_g1_i1	2010	probable ATP-dependent RNA helicase DDX28	Homalodisca vitripennis	0
TRINITY_DN4928_c0_g1_i4	2008	ADP-ribosylation factor-related protein 1	Homalodisca vitripennis	8e-133
TRINITY_DN7247_c0_g1_i2	2006	serine/threonine-protein kinase ULK3	Homalodisca vitripennis	0
TRINITY_DN406_c0_g1_i2	2005	acyl-CoA Delta-9 desaturase-like	Homalodisca vitripennis	0
TRINITY_DN2006_c0_g1_i1	2004	6-phosphogluconate dehydrogenase, decarboxylating	Homalodisca vitripennis	0
TRINITY_DN15193_c0_g1_i1	2002	innexin shaking-B isoform X1	Halyomorpha halys	0
TRINITY_DN6174_c0_g1_i1	2002	kelch-like protein 10 isoform X2	Homalodisca vitripennis	0
